# Supplementary material for: Interobserver Agreement between On-Call Radiology Resident and General Radiologist Interpretations of CT Pulmonary Angiograms and CT Venograms
Source: PLoS One. 2015 May 4;10(5):e0126116. doi: 10.1371/journal.pone.0126116 (PMC4418836; doi:10.1371/journal.pone.0126116)
Supplement: S1 File — This file contains data supporting results presented in Tables 1, 2, 3 and 4. (XLSX) [file pone.0126116.s001.xlsx]

## Sheet: Raw data
Patient	Age	male	Resident	Resident_year	Resident_PE	ResOptimal	Staff_PE	Staff_PE_location	Staff_Optimal	Venogram	Resident_Venogram	Staff_Venogram
1	36	1	O	2	P	OPTIMAL	P	R	OPTIMAL	No Venogram
2	62	1	P	2	P	OPTIMAL	P	L	OPTIMAL		N	N
3	52	0	K	2	N	OPTIMAL	N		OPTIMAL	No Venogram
4	49	1	O	2	N	OPTIMAL	N		OPTIMAL	No Venogram
5	47	1	O	2	I	SUBOPTIMAL Multiple apparent filling defects, notably in the region of the LUL a	I		SUBOPTIMAL Somewhat suboptimal. No central PE but subsegmental could be missed.	No Venogram
6	41	1	O	2	N	OPTIMAL	N		OPTIMAL		N	N
7	76	1	P	2	N	OPTIMAL	N		OPTIMAL		N	N
8	82	1	M	2	N	OPTIMAL	N		OPTIMAL	No Venogram
9	73	0	M	2	N	OPTIMAL	N		OPTIMAL	RES:No comment		N
10	69	0	M	2	N	OPTIMAL	N		OPTIMAL		N
11	66	0	M	2	N	OPTIMAL	N		OPTIMAL	STF: No comment	N
12	63	0	K	2	N	OPTIMAL	N		OPTIMAL		N	N
13	66	0	K	2	N	OPTIMAL	N		OPTIMAL	res: No comment		P
14	73	1	M	2	N	OPTIMAL	N		OPTIMAL		N	N
15	78	0	A	3	N	OPTIMAL	N		OPTIMAL		N	N
16	19	0	A	3	N	OPTIMAL	N		OPTIMAL	No Venogram
17	59	0	A	3	N	OPTIMAL	N		OPTIMAL		N	N
18	42	0	M	2	P	OPTIMAL	P	L	OPTIMAL	No Venogram
19	78	1	P	2	N	OPTIMAL	N		OPTIMAL	No Venogram
20	64	0	P	2	N	OPTIMAL	N		OPTIMAL	No Venogram
21	67	0	M	2	N	OPTIMAL	I		SUBOPTIMAL Questionable defect ant segm. RUL -?flow artefact		N	N
22	62	0	H	3	N	OPTIMAL	N		OPTIMAL		N	N
23	55	0	K	2	N	OPTIMAL	N		OPTIMAL		N	N
24	80	1	M	2	N	OPTIMAL	N		OPTIMAL		N	N
25	53	0	A	3	N	OPTIMAL	I		SUBOPTIMAL 3 small filling defects in lower lobe branches bilaterally w	No Venogram
26	84	0	A	3	N	OPTIMAL	N		OPTIMAL		N	N
27	51	0	A	3	N	OPTIMAL	N		OPTIMAL	Poor opacification	I	I
28	64	1	P	2	N	OPTIMAL	P	R	OPTIMAL		P	P
29	32	1	P	2	P	OPTIMAL	P	R	OPTIMAL	No Venogram
30	43	0	P	2	N	OPTIMAL	N		OPTIMAL	No Venogram
31	45	0	O	2	P	OPTIMAL	P	B	OPTIMAL	No Venogram
32	84	1	P	2	N	OPTIMAL	N		OPTIMAL		N	N
33	80	0	P	2	N	OPTIMAL	N		OPTIMAL		N	N
34	47	1	P	2	N	OPTIMAL	N		OPTIMAL	No Venogram
35	74	1	U	5	N	OPTIMAL	N		OPTIMAL		N	N
36	54	1	M	2	P	OPTIMAL	P	B	OPTIMAL	No Venogram
37	79	0	M	2	N	OPTIMAL	P	R	OPTIMAL		N	N
38	51	1	K	3	N	OPTIMAL	N		OPTIMAL	No Venogram
39	40	0	P	2	N	OPTIMAL	N		OPTIMAL	No Venogram
40	78	1	M	2	P	OPTIMAL	N		OPTIMAL		N	N
41	38	1	H	3	P	OPTIMAL	P	B	OPTIMAL	No Venogram
42	47	0	O	2	P	OPTIMAL	P	B	OPTIMAL	No Venogram
43	72	0	O	2	N	OPTIMAL	N		OPTIMAL	No Venogram
44	39	1	O	2	I	SUBOPTIMAL Poor opacification	I		SUBOPTIMAL Poor opacification	No Venogram
45	62	1	G	3	N	OPTIMAL	N		OPTIMAL		N	N
46	69	0	O	2	N	OPTIMAL	N		OPTIMAL	No Venogram
47	23	0	O	2	I	SUBOPTIMAL Poor opacification	I		SUBOPTIMAL Poor opacification	No Venogram
48	29	0	M	2	P	OPTIMAL	P	R	OPTIMAL	No Venogram
49	84	1	A	3	N	OPTIMAL	I		SUBOPTIMAL Question of a small defect at the bifurcation of branches in the subs		N	N
50	64	1	K	3	N	OPTIMAL	N		OPTIMAL	No Venogram
51	27	0	M	2	N	OPTIMAL	N		OPTIMAL	No Venogram
52	28	0	A	3	N	OPTIMAL	N		OPTIMAL	No Venogram
53	87	1	D	3	N	OPTIMAL	N		OPTIMAL	No Venogram
54	35	0	O	2	N	OPTIMAL	N		OPTIMAL	No Venogram
55	59	0	O	2	N	OPTIMAL	N		OPTIMAL	No Venogram
56	53	0	K	3	N	OPTIMAL	N		OPTIMAL		N	N
57	34	0	D	3	P	OPTIMAL	P	B	OPTIMAL	No Venogram
58	93	0	K	3	N	OPTIMAL	N		OPTIMAL	No Venogram
59	31	0	K	3	I	SUBOPTIMAL Segmental branches difficult to evaluate.	I		SUBOPTIMAL Poor opacification	No Venogram
60	79	0	K	3	N	OPTIMAL	N		OPTIMAL	Called Suboptimal by resident; venogram	I	N
61	40	1	L	2	P	OPTIMAL	P	L	OPTIMAL	No Venogram
62	46	1	D	3	P	OPTIMAL	P	B	OPTIMAL	No Venogram
63	56	1	A	3	N	OPTIMAL	N		OPTIMAL	No Venogram
64	26	0	H	3	P	OPTIMAL	P	R	OPTIMAL	No Venogram
65	55	0	D	3	N	OPTIMAL	N		OPTIMAL		N	N
66	24	0	R	2	N	OPTIMAL	N		OPTIMAL	No Venogram
67	58	0	L	2	P	SUBOPTIMAL poor opac.	N		SUBOPTIMAL poor opac.	No Venogram
68	73	0	R	2	N	OPTIMAL	N		OPTIMAL	Not commented on (read as 'remainder normal')	N	N
69	48	0	L	2	N	OPTIMAL	N		OPTIMAL	Distal right femoral vein, clot vs. valve	I	N
70	28	0	L	2	I	SUBOPTIMAL Segmental branches difficult to evaluate.	I		SUBOPTIMAL Segmental branches difficult to evaluate.	Not commented on (read as 'unremarkable abdomen')	N	N
71	33	0	L	2	N	OPTIMAL	N		OPTIMAL	No Venogram
72	70	1	L	2	N	OPTIMAL	N		OPTIMAL		N	N
73	39	1	L	2	N	OPTIMAL	N		OPTIMAL	No Venogram
74	67	1	K	3	N	OPTIMAL	N		OPTIMAL	Not commented on
75	67	1	K	3	N	OPTIMAL	N		OPTIMAL		N	N
76	76	1	R	2	N	OPTIMAL	N		OPTIMAL	No Venogram
77	46	1	D	3	P	OPTIMAL	P	R	OPTIMAL	No Venogram
78	31	0	D	3	I	SUBOPTIMAL left superior segment of pul art branch (LUL, Lt lung), PE vs. artefa	N		OPTIMAL	No Venogram
79	68	0	R	2	N	Poor opacification, limited study	N			No venogram
80	32	1	Q	2	I	Poor opacification	I		Poor opacification	No venogram
81	50	1	Q	2	N		N			No venogram
82	29	1	R	2	N	Poor opacification, limited to proximal segmental arteries	N		Poor opacification	No venogram
83	74	0	Q	2	N		N			No venogram
84	59	0	R	2	P		P	R		No venogram
85	47	0	D	3	P		P	R		No venogram
86	49	0	D	3	N		N			No venogram
87	88	0	L	2	N		N			Res -Not commented on. Stf: poor opacification		N
88	73	0	K	3	N		N			No venogram
89	78	0	L	2	P		P	R		Not commented on.
90	53	0	R	2	N		N			No venogram
91	84	0	Q	2	N		N				N	N
92	49	0	C	3	N		N			No venogram
93	76	1	C	3	N		N				N	N
94	59	1	H	3	N		N			No venogram
95	44	0	K	3	N		N				N	N
96	40	0	K	3	N		N			No venogram
97	48	0	Q	2	N		N				N	N
98	55	0	Q	2	N		N				N	N
99	78	1	L	2	N		N			res: no opacification. Stf: not commented on
100	60	1	K	3	N		N			No venogram
101	52	1	Q	2	N		N				N	N
102	33	1	D	3	N		N			No venogram
103	52	0	L	2	N		N				N	N
104	93	0	H	3	P		P	B		No venogram
105	74	1	D	3	N		N				N	N
106	78	1	L	2	N		P	L		Not commented on
107	23	0	Q	2	N		N			No venogram
108	36	1	H	3	N		N			No venogram
109	53	0	H	3	N		N				N	N
110	84	0	Q	2	N		N			No venogram
111	70	1	K	3	N		N			No vengoram
112	56	1	V	4	N		N			Stf: Suboptimal	N	N
113	56	1	D	3	P		P	R		res: Left DVT;stf: right superfical fem vein, none in left	P	P
114	46	0	H	3	N		N				N	N
115	49	1	A	3	N		N				N	N
116	74	1	D	3	N		N			No venogram
117	59	0	R	2	N		N			Res: Not commented on		N
118	67	0	W	4	N		N			No venogram
119	49	1	L	2	N		N				N	N
120	72	0	H	3	N		N				N	N
121	34	0	D	3	N		N			No venogram
122	32	1	D	3	P		P	B		No venogram
123	66	0	L	2	P		P	R		No venogram
124	32	0	Q	2	N		N			No venogram
125	59	0	H	3	P		P	R		No venogram
126	72	0	A	3	N		N				N	N
127	58	1	D	3	N		N			Not commented on
128	92	1	A	3	N		N				N	N
129	43	1	A	3	N		N				N	N
130	75	1	H	3	N		N				N	N
131	67	1	D	3	N		N			No venogram
132	64	1	Q	2	N		N			No venogram
133	87	0	Q	2	N		N			No vengoram
134	63	1	L	2	I	Poor opacification and motion artefact	N				N	N
135	51	0	R	2	N		N			Stf: Not commented on	N
136	82	1	R	2	N		N			No venogram
137	81	1	R	2	P		P	R		No venogram
138	36	0	R	2	N	OPTIMAL	N		OPTIMAL	No venogram
139	64	1	R	2	P	OPTIMAL	P	B	OPTIMAL	RES AND STF: Bilateral DVT in superficial femoral veins.	P	P
140	57	0	Q	2	P	OPTIMAL	P	B	OPTIMAL	res: Suboptimal	N	N
141	77	1	Q	2	N	OPTIMAL	N		OPTIMAL	res:Suboptimal; stf: questionable right superficial femoral vein	I	I
142	41	1	R	2	I	SUBOPTIMAL/poor opac	I		SUBOPTIMAL/poor opac	No venogram
143	41	1	X	4	I	SUBOPTIMAL/poor opac	I		SUBOPTIMAL/poor opac	No venogram
144	82	0	R	2	N	OPTIMAL	N		OPTIMAL		N	N
145	30	0	Q	2	N	OPTIMAL	N		OPTIMAL	No venogram
146	21	1	X	4	N	OPTIMAL	N		OPTIMAL	No venogram
147	62	0	D	3	I	SUBOPTIMAL (MOTION ARTIFACT)	I		suboptimal		N	N
148	83	0	A	3	P	OPTIMAL	N		OPTIMAL		N	N
149	42	1	L	2	N	OPTIMAL	N		OPTIMAL	No venogram
150	77	0	R	2	N	OPTIMAL	N		OPTIMAL		N	N
151	60	1	R	2	N	OPTIMAL	N		OPTIMAL		N	N
152	97	0	K	3	N	OPTIMAL	N		OPTIMAL		N	N
153	39	0	A	3	N	OPTIMAL	N		OPTIMAL	No venogram
154	48	0	R	2	N	OPTIMAL	N		OPTIMAL	No venogram
155	81	0	K	3	N	OPTIMAL	N		OPTIMAL	Not commented on.		N
156	45	1	L	2	P	OPTIMAL	P	B	OPTIMAL	res and stf: right femoral and popliteal veins	P	P
157	47	0	K	3	N	OPTIMAL	N		OPTIMAL		N	N
158	60	0	Z	4	N	OPTIMAL	I	R	OPTIMAL		N	N
159	55	0	Q	2	N	OPTIMAL	N		OPTIMAL	res: Poor opacification	N	N
160	66	0	K	3	N	OPTIMAL	N		OPTIMAL	No venogram
161	65	1	K	3	N	OPTIMAL	N		OPTIMAL	No venogram
162	25	0	Z	4	N	OPTIMAL	N		OPTIMAL	No venogram
163	80	1	R	2	N	OPTIMAL	N		OPTIMAL		N	N
164	51	1	K	3	N	OPTIMAL	N		OPTIMAL		N	N
165	78	1	L	2	N	OPTIMAL	N		OPTIMAL		N	N
166	55	0	Q	2	P	OPTIMAL	P	R	OPTIMAL	res: poor opac	N	N
167	81	0	R	2	N	OPTIMAL	N		OPTIMAL	RES: No convincing DVT, although hypoattenuating region in R common femoral vein	I	I
168	69	0	B	3	N	OPTIMAL	N		OPTIMAL		N	N
169	40	1	L	2	N	OPTIMAL	N		OPTIMAL	No venogram
170	67	1	R	2	N	OPTIMAL	N		OPTIMAL		N	N
171	66	0	B	3	P	OPTIMAL	P	B	OPTIMAL	RES: Not commented on; STF: DVT Right popliteal, anterior and posterior tibial v		P
172	38	0	L	2	N	OPTIMAL	N		OPTIMAL	No venogram
173	67	1	L	2	N	OPTIMAL	N		OPTIMAL	Res: left fempopl flow art; us to better assess	I	N
174	57	0	L	3	N		N		OPTIMAL		N	N
175	66	0	V	5	N		N		OPTIMAL	No venogram
176	67	0	R	3	N		N		OPTIMAL		N	N
177	51	1	K	3	P		P	R	OPTIMAL	res: not commented on		N
178	85	0	Q	3	N		N		OPTIMAL		N	N
179	84	0	K	3	N		N		OPTIMAL		N	N
180	54	1	Q	3	N		N		OPTIMAL	res: Suboptimal	N	N
181	49	1	Q	3	N		N		OPTIMAL	res: Suboptimal	N	N
182	29	0	Q	3	I	poor opac, motion artefact, no PE in main or lobar art	I		SUBOPTIMAL/Poor opacification. No PE in main and lobar art	No venogram
183	82	1	Q	3	I	Motion artifact, no gross main or lobar PE	I		SUBOPTIMAL/Motion artifact, no large central PE	No venogram
184	50	0	Q	3	P		P	B	OPTIMAL	No venogram
185	94	0	Q	3	N		N		OPTIMAL	res: Suboptimal	N	N
186	81	0	STF		I	Motion artifact, poor opac, no central or proximal lobar PE	I		SUBOPTIMAL/Motion artifact, poor opac, no central or proximal lobar PE		N	N
187	60	1	B	4	N		N		OPTIMAL		N	N
188	63	0	L	3	P		P	B	OPTIMAL		N	N
189	75	0	L	3	P		P	B	OPTIMAL	res: Right femoral vein. Stf: Right common femoral vein, and right superficial f	P	P
190	39	0	D	4	I	Poor opacification. No central PE	I		SUBOPTIMAL/Poor opacification. No central PE	No venogram
191	26	0	D	4	N		N		OPTIMAL	No venogram
192	37	0	L	3	P		P	R	OPTIMAL	No venogram
193	72	1	K	3	N		N		OPTIMAL	stf:us rec for correlation	N	N
194	82	1	K	3	N		N		OPTIMAL	res&stf: Poor opacification	I	I
195	74	1	K	3	N		N		OPTIMAL	stf: Not commented on	N
196	65	0	K	3	P		P	B	OPTIMAL	No venogram
197	85	0	K	3	N		N		OPTIMAL		N	N
198	74	0	K	3	P		P	B	OPTIMAL	stf:Not commented on	N
199	69	0	L	3	N	NO COMMENT ON PE	N		OPTIMAL(NO COMMENT ON PE)	No venogram
200	67	1	L	3	P		P	B	OPTIMAL	stf: Not commented on	N
201	23	0	L	3	I	Artifact bcs of body habitus	I		SUBOPTIMAL/Artifact bcs of body habitus	No venogram
202	22	0	L	3	N		N		OPTIMAL	No venogram
203	67	1	L	3	N		N		OPTIMAL	stf: questionable filling defect is seen in R popliteal vein. Could be flow	N	I
204	37	1	L	3	N		N		OPTIMAL	No venogram
205	32	0	I	3	N		N		OPTIMAL	No venogram
206	26	1	I	3	P		P	B	OPTIMAL	No venogram
207	71	1	D	4	N		N		OPTIMAL	res: Not commented on		N
208	46	0	R	3	N		N		OPTIMAL		N	N
209	77	0	O	3	N		N		OPTIMAL		N	N
210	50	1	Q	3	N		N		OPTIMAL	res: suboptimal, grossly patent	N	N
211	63	1	R	3	N		N		OPTIMAL		N	N
212	37	0	T	2	N		N		OPTIMAL	No venogram
213	66	0	L	3	P		P	B	OPTIMAL	res&stf: suboptimal	N	N
214	70	1	R	3	N		N		OPTIMAL		N	N
215	72	1	T	2	N		N		OPTIMAL		N	N
216	77	1	Q	3	I	SUBOPTIMAL/Poor opacification	I		SUBOPTIMAL/Poor opacification	res&stf: Poor opacification	I	I
217	69	0	R	3	N	OPTIMAL	N		OPTIMAL	No Venogram
218	77	0	R	3	N	OPTIMAL	N		OPTIMAL		N	N
219	88	0	Q	3	N	OPTIMAL	N		OPTIMAL	No Venogram (patient had US for DVT that day
220	83	0	R	3	P	OPTIMAL	P	R	OPTIMAL	res: left distal common femoral vein extending to junction of deep femoral vein	P
221	56	0	Q	3	N	OPTIMAL	N		OPTIMAL	No Venogram
222	58	0	L	3	N	OPTIMAL	N		OPTIMAL	res: Study limited	I	N
223	26	1	R	3	N	OPTIMAL	N		OPTIMAL	No Venogram
224	39	1	AA	2	N	OPTIMAL	N		OPTIMAL	No Venogram
225	26	1	L	3	I	SUBOPTIMAL/Poor opacification.	I		SUBOPTIMAL/Poor opacification.	No Venogram
226	27	0	FF	2	N	OPTIMAL	N		OPTIMAL	No Venogram
227	28	0	Q	3	N	OPTIMAL	N		OPTIMAL	No Venogram
228	85	0	AA	2	P	OPTIMAL	I		SUBOPTIMAL/ Artifact from vessel wall vs thrombus (ARTIFACT VS RML, RLL, LLL)	res: Poor opacification.	I	N
229	39	1	I	3	I	SUBOPTIMAL/Body habitus, flow artifact of contrast	I		SUBOPTIMAL/ Body habitus, poor opacification (Distal embolus cannot be excluded)	res: Not commented on		N
230	60	0	X	5	N	OPTIMAL	N		OPTIMAL	right femoral DVT	P	P
231	31	0	FF	2	P	OPTIMAL	P	B	OPTIMAL	No Venogram
232	68	1	AA	2	N	OPTIMAL	N		OPTIMAL		N	N
233	56	1	B	4	N	OPTIMAL	N		OPTIMAL		N	N
234	35	1	T	2	N	OPTIMAL	N		OPTIMAL	No Venogram
235	77	0	R	3	I	SUBOPTIMAL/Poor opacification.	N		OPTIMAL	res &stf: Poor opacification	I	I
236	28	0	R	3	P	OPTIMAL	P	L	OPTIMAL	No Venogram
237	63	1	L	3	N	OPTIMAL	N		OPTIMAL	res & stf: Poor opacification	I	I
238	50	0	R	3	N	OPTIMAL	N		OPTIMAL		N	N
239	49	0	R	3	N	OPTIMAL	N		OPTIMAL		N	N
240	88	0	AA	2	P	OPTIMAL	N		OPTIMAL	stf: not commented on	N
241	74	0	AA	2	P	OPTIMAL	N		OPTIMAL	No Venogram
242	85	0	FF	2	N	OPTIMAL	N		OPTIMAL	res&stf: Poor opacification	I	I
243	37	1	L	3	P	OPTIMAL	P	R	OPTIMAL	No Venogram
244	77	0	FF	2	N	OPTIMAL	P	B	OPTIMAL	res: Poor opacification. Stf: right common femoral vein DVT	I	P
245	78	0	L	3	N	OPTIMAL	N		OPTIMAL	No Venogram
246	67	1	T	2	N	OPTIMAL	N		OPTIMAL	res&stf Poor opacification	N	N
247	48	1	Q	3	P	OPTIMAL	P	R	OPTIMAL	Not commented on		N
248	48	1	AA	2	I	SUBOPTIMAL Poor opacification	I		SUBOPTIMAL -Poor opacification	Not commented on		N
249	36	0	AA	2	N	OPTIMAL	N		OPTIMAL	No venogram
250	26	0	FF	2	N	OPTIMAL	N		OPTIMAL	No venogram
251	51	0	AA	2	I	SUBTOPTIMALNo contrast.	I		SUBOPTIMALNo contrast	No venogram
252	41	1	T	2	P	OPTIMAL	P	B	OPTIMAL	No venogram
253	53	0	T	2	P	OPTIMAL	N		SUBOPTIMAL- LUL hypodensity likely flow artefact	DVT in R tibioperoneal trunk	P	N
254	55	0	T	2	N	OPTIMAL	P	B	OPTIMAL	No venogram
255	64	0	T	2	N	OPTIMAL	N		OPTIMAL	No venogram
256	26	0	T	2	N	Suboptimal; rt ijv thrombosis	N		Suboptimal; rt ijv thrombosis	No venogram
257	55	1	T	2	P	OPTIMAL	P	B	OPTIMAL	RES&STF:Left DVT in distal femoral vein proper extending into popliteal and post	P	P
258	70	0	FF	2	N	OPTIMAL	N		OPTIMAL		N	N
259	76	0	STF		N	OPTIMAL	N		OPTIMAL		N	N
260	92	0	AA	2	N	OPTIMAL	N		OPTIMAL	No DVT seen on study but cannot rule out	I	N
261	63	0	AA	2	N	OPTIMAL	N		OPTIMAL	No venogram
262	63	0	AA	2	N	OPTIMAL	N		OPTIMAL		N	N
263	63	1	R	3	N	OPTIMAL	N		OPTIMAL	STF: Not commented on.	N
264	76	1	R	3	N	OPTIMAL	N		OPTIMAL		N	N
265	79	0	Q	3	P	OPTIMAL	P	L	OPTIMAL		N	N
266	69	1	AA	2	N	Suboptimal	N		OPTIMAL	No DVT seen on study but cannot exclude	I	N
267	68	0	AA	2	N	OPTIMAL	N		OPTIMAL	Not commented on.		N
268	61	0	R	3	N	OPTIMAL	N		OPTIMAL		N	N
269	58	0	Q	3	P	OPTIMAL	P	B	OPTIMAL	No venogram
270	64	1	L	3	N	OPTIMAL	N		OPTIMAL		N	N
271	38	1	R	3	N	OPTIMAL	N		OPTIMAL	No venogram
272	54	0	Q	3	N	Suboptimal	N		OPTIMAL	streak artifact	N	N
273	59	1	T	2	N	OPTIMAL	N		OPTIMAL	suboptimal, poor opacification	N	N
274	83	0	Q	3	N	OPTIMAL	N		OPTIMAL	poor opacification, metallic artefact	N	N
275	50	1	L	3	N	OPTIMAL	N		OPTIMAL	Not commented on.		N
276	77	1	T	2	N	OPTIMAL	N		OPTIMAL	suboptimal opacfication	N	N
277	73	0	L	3	I	SUBOPTIMAL due to motion artefact. No PE in the main or lobar pulmonary arterie	P	R	OPTIMAL	RES: proximal left femoral vein STF: left common femoral vein	P	P
278	62	1	L	3	P	OPTIMAL	P	B	OPTIMAL	RES: right popliteal vein, distal left femoral vein and in the left popliteal ve	P	P
279	74	0	T	2	N	OPTIMAL	N		OPTIMAL	suboptimal	N	N
280	74	1	STF		N	OPTIMAL	N		OPTIMAL	Not commented on.		N
281	25	0	AA	2	N	OPTIMAL	N		OPTIMAL	No venogram
282	56	0	T	2	P	SUBOPTIMAL study, numerous flow artefact.	N		OPTIMAL	L femoral vein	P	N
283	55	1	L	3	I	SUBOPTIMAL Poor opacification	I		SUBOPTIMAL- poor opacification		N	N
284	74	1	Q	3	N	OPTIMAL	N			suboptimal	N	N
285	82	0	AA	2	P	OPTIMAL	N			No venogram
286	54	0	AA	2	N	OPTIMAL	N			No venogram
287	76	1	AA	2	N	OPTIMAL	N				N	N
288	71	0	FF	2	N	OPTIMAL	N			No venogram
289	22	1	FF	2	N	OPTIMAL	N			No venogram
290	53	1	FF	2	N	OPTIMAL	N				N	N
291	59	0	Q	3	P	OPTIMAL	P	B			N	N
292	20	0	Q	3	N	OPTIMAL	N			No venogram
293	62	0	Q	3	N	OPTIMAL	N			STF: Not commented on	N
294	57	0	FF	2	N	OPTIMAL	N				N	N
295	35	0	Q	3	N	OPTIMAL	N			No venogram
296	66	1	Q	3	N	OPTIMAL	N				N	N
297	78	0	Q	3	I	SUBOPTIMAL - motion artefact	I		motion artefact	RES: motion artefact, bad positioning; STF: motion artefact	I	I
298	46	0	Q	3	P	OPTIMAL	P	B		No venogram
299	54	1	Q	3	I	SUBOPTIMAL - Missing lower cuts of both lungs.	I		Missing lower cuts of both lungs.	STF: Not commented on	N
300	76	1	Q	3	N	OPTIMAL	N				N
301	18	0	AA	2	N	OPTIMAL	N			No venogram
302	68	1	Q	3	N	SUBOPTIMAL - extensive motion artefact	N		motion artefact. No evidence however of acute pulmonary embolism	No venogram
303	77	0	Q	3	N	OPTIMAL	N				N	N
304	48	0	AA	2	I	SUBOPTIMAL - poor opacification	I		poor opacificaiton	No venogram
305	63	0	AA	2	N	OPTIMAL	N			RES: Not commented on		N
306	41	0	AA	2	N	OPTIMAL	N			No venogram
307	35	0	Q	3	N	OPTIMAL	N			No venogram
308	66	1	Q	3	N	SUBOPTIMAL - motion artefact	N				N	N
309	35	0	I	4	I	SUBOPTIMAL - poor opacification	I		poor opacification	No venogram
310	53	1	Q	3	N	OPTIMAL	N			STF: Not commented on	N
311	35	0	STF		N	OPTIMAL	N			No venogram
312	63	0	I	4	N	OPTIMAL	N				N	N
313	21	0	R	3	I	SUBOPTIMAL- Lung apices not included in images	I		Lung apices not included in images	No venogram
314	63	0	I	4	N	OPTIMAL	I		flow artefacts.		N	N
315	71	1	Q	3	N	OPTIMAL	N			No venogram
316	50	1	Q	3	N	OPTIMAL	N				N	N
317	71	1	Q	3	N	OPTIMAL	N			STF: Not commented on	N
318	55	0	Q	3	P	OPTIMAL	P	L		No venogram
319	50	1	Q	3	I	SUBOPTIMAL - Poor opacification.	I		Poor opacification.	No venogram
320	84	1	T	2	P	OPTIMAL	P	B		RES: Suboptimal but questionnable filling defect in R femoral vein; STF: Poor op	I	I
321	72	1	Q	3	I	SUBOPTIMAL - extensive motion artefact	I		extensive motion artefact		N	N
322	49	0	AA	2	N	OPTIMAL	N				N	N
323	50	0	Q	3	N	OPTIMAL	N				N	N
324	61	0	T	2	N	OPTIMAL	N				N	N
325	60	0	AA	2	N	OPTIMAL	N			RES: Not commented on		N
326	82	0	Q	3	N	OPTIMAL	N				N	N
327	83	0	Q	3	N	OPTIMAL	N			STF: Not commented on	N
328	54	1	AA	2	N	OPTIMAL	N			RES: Not commented on		N
329	35	0	M	3	P	OPTIMAL	P	R		No venogram
330	42	0	Q	3	N	OPTIMAL	N			No venogram
331	21	0	Q	3	N	OPTIMAL	N			No venogram
332	69	1	T	2	N	OPTIMAL	N			RES: L femoral vein seems slightly expanded/heterogenous appearance. Flow artefa	I	N
333	26	0	T	2	N	OPTIMAL	N			No venogram
334	65	1	T	2	I	SUBOPTIMAL - Poor opacification	I		Poor opacification		N
335	87	0	AA	2	N	OPTIMAL	N				N
336	24	0	AA	2	I	SUBOPTIMAL - body habitus	I		poor opacification	RES: Not commented on		N
337	76	1	T	2	I	SUBOPTIMAL - several questionable filling defects seen - Related to streak&flow	I	R	suboptimal for a PE evaluation due to timing or breathing artefacts		N	N
338	38	0	AA	2	N	OPTIMAL	N		OPTIMAL	No venogram
339	43	1	L	3	N	OPTIMAL	N		OPTIMAL	No venogram
340	52	1	L	3	N	OPTIMAL	N		OPTIMAL		N	N
341	29	1	Q	3	N	OPTIMAL	N		OPTIMAL	No venogram
342	26	0	K	3	N	OPTIMAL	N		OPTIMAL	RES: filling defect extending rt lower limb veins to the rt common iliac just at	P	P
343	34	1	AA	2	N	OPTIMAL	N		OPTIMAL	No venogram
344	36	0	L	3	P	OPTIMAL	P	B	OPTIMAL	No venogram
345	76	0	Q	3	N	OPTIMAL	N		OPTIMAL		N	N
346	61	1	L	3	N	OPTIMAL	N		OPTIMAL		N	N
347	83	1	T	2	P	OPTIMAL	I		SUBOPTIMAL -Motion artefact. Emboli cannot be excluded	No venogram
348	50	0	AA	2	N	OPTIMAL	N		OPTIMAL	No venogram
349	37	1	L	3	I	SUBOPTIMAL - Motion artefact.	I		SUBOPTIMAL - Motion artefact.	No venogram
350	42	1	L	3	N	OPTIMAL	N		OPTIMAL		N	N
351	34	0	T	2	N	OPTIMAL	N		OPTIMAL	No venogram
352	49	1	T	2	N	OPTIMAL	N		OPTIMAL	RES: Suboptimal	I	N
353	68	1	O	3	N	OPTIMAL	N		OPTIMAL		N	N
354	71	0	O	3	N	OPTIMAL	N		OPTIMAL		N	N
355	83	0	H	4	N	OPTIMAL	N		OPTIMAL		N	N
356	57	0	L	3	N	OPTIMAL	N		OPTIMAL		N	N
357	79	1	N	3	I	SUBOPTIMAL - Poor opacification	N		OPTIMAL	No venogram
358	69	0	N	3	N	OPTIMAL	N		OPTIMAL		N	N
359	62	0	A	4	N	OPTIMAL	N		OPTIMAL		N	N
360	53	0	P	3	N	OPTIMAL	N		OPTIMAL		N	N
361	29	0	N	3	N	SUBOPTIMAL -Poor opacification	N		OPTIMAL	No venogram
362	69	1	N	3	I	SUBOPTIMAL- Poor opacification and motion artefact	N		OPTIMAL	RES: Poor opacification	I	N
363	68	0	N	3	N	OPTIMAL	N		OPTIMAL		N	N
364	32	1	I	4	P	OPTIMAL	P	R	OPTIMAL	No venogram
365	35	0	I	4	N	OPTIMAL	N		OPTIMAL	No venogram
366	72	0	R	3	N	OPTIMAL	.		OPTIMAL (PE NOT COMMENTED ON)	STF: DVT NOT COMMENTED ON	N
367	72	0	T	2	N	OPTIMAL	N		OPTIMAL	No venogram
368	56	0	I	4	N	OPTIMAL	N		OPTIMAL		N	N
369	50	1	D	4	N	SUBOPTIMAL- Poor opacification	N		SUBOPTIMAL - Poor opacification	RES: Poor opacification	I	N
370	62	0	H	4	N	SUBOPTIMAL- Poor opacification	N		OPTIMAL		N	N
371	88	0	T	2	N	OPTIMAL	N		OPTIMAL	RES: Suboptimal	N	N
372	68	0	I	4	N	OPTIMAL	N		OPTIMAL		N	N
373	73	0	I	4	P	OPTIMAL	P	R	OPTIMAL	No venogram
374	27	0	I	4	N	OPTIMAL	N		OPTIMAL	RES: Suboptimal	N	N
375	82	0	AA	2	P	OPTIMAL	P	R	OPTIMAL	No venogram
376	54	1	T	2	N	OPTIMAL	N		OPTIMAL		N	N
377	62	1	A	4	N	OPTIMAL	N		OPTIMAL		N	N
378	61	0	N	3	I	SUBOPTIMAL -Poor opacification	I		SUBOPTIMAL -Poor opacification		N	N
379	58	1	AA	2	N	OPTIMAL	N		OPTIMAL	RES: Not commented on		N
380	63	0	T	2	N	OPTIMAL	N		OPTIMAL		N	N
381	53	1	AA	2	N	OPTIMAL	I		SUBOPTIMAL -Poor opacification. No evidence of central PE. Clinical correlation	RES: Cannot exclude DVT. Poor opacification; STF: known chronic thrombosis of th	I	P
382	58	0	N	3	P	OPTIMAL	P	B	OPTIMAL	No venogram
383	39	1	R	3	N	OPTIMAL	N		OPTIMAL	No venogram
384	58	0	N	3	N	OPTIMAL	N		OPTIMAL		N	N
385	72	1	D	4	P	OPTIMAL	P	B	OPTIMAL	No venogram
386	24	0	AA	2	N	OPTIMAL	N		OPTIMAL	No venogram
387	68	0	AA	2	N	OPTIMAL	I	R	OPTIMAL	No venogram
388	25	1	I	4	I	SUBOPTIMAL - Poor opacification. Cannot exclude	I		SUBOPTIMAL - Poor opacification. Repeat if clinical suspcion is high	No venogram
389	82	0	AA	2	N	OPTIMAL	N		OPTIMAL	No venogram
390	85	1	F	4	N	OPTIMAL	N		OPTIMAL		N	N
391	47	0	N	3	N	OPTIMAL	N		OPTIMAL	No venogram
392	56	0	H	4	N	OPTIMAL	N		OPTIMAL		N	N
393	25	1	H	4	N	OPTIMAL	N		OPTIMAL	No venogram
394	60	1	T	2	N	OPTIMAL	N		OPTIMAL		N	N
395	61	1	T	2	N	OPTIMAL	N		OPTIMAL	RES: Persistent L above knee DVT but slightly less extensive; STF: Persistent L	P	P
396	71	1	N	3	N	OPTIMAL	N		OPTIMAL	RES: inadequate phase to assess DVT; STF: inadequate phase, cannot exclude Dvt	I	I
397	77	0	H	4	N	OPTIMAL	N		OPTIMAL		N	N
398	54	1	C	4	N	OPTIMAL	N		OPTIMAL	No venogram
399	28	0	N	3	N	OPTIMAL	N		OPTIMAL	No venogram
400	79	1	AA	2	N	OPTIMAL	N		OPTIMAL	RES: Not commented on		N
401	77	0	H	4	N	OPTIMAL	N		OPTIMAL		N	N
402	55	0	AA	2	I	OPTIMAL	P	L	OPTIMAL	RES: Not commented on		N
403	87	0	C	4	N	OPTIMAL	N		OPTIMAL	No venogram
404	71	1	T	2	P	OPTIMAL	P	R	OPTIMAL	RES: not commented on		N
405	81	0	T	2	N	OPTIMAL	N		OPTIMAL	N	N	N
406	66	0	T	2	N	OPTIMAL	N		OPTIMAL	N	N	N
407	38	1	T	2	N	OPTIMAL	N		OPTIMAL	No venogram
408	83	0	I	4	N	OPTIMAL	N		OPTIMAL	RES: not commented on		N
409	49	0	I	4	N	OPTIMAL	N		OPTIMAL	No venogram
410	78	1	E	4	N	OPTIMAL	N		OPTIMAL	RES: poor opacification; STF: poor opacification	I	I
411	63	1	E	4	N	OPTIMAL	N		OPTIMAL		N	N
412	79	0	E	4	P	OPTIMAL	P	B	OPTIMAL	RES: left femoral vein; STF: right common femoral vein	P	P
413	40	1	R	3	N	OPTIMAL	N		OPTIMAL		N	N
414	74	1	T	2	P	OPTIMAL	P	L	OPTIMAL	STF: poor opacification	N	I
415	74	0	C	4	P	OPTIMAL	P	B	OPTIMAL		N	N
416	57	1	H	4	N	OPTIMAL	N		OPTIMAL	RES: poor opacification; STF: poor opacification	I	I
417	51	1	AA	2	N	OPTIMAL	N		OPTIMAL	RES: Not commented on; STF: Not commented on
418	20	0	AA	2	N	OPTIMAL	N		OPTIMAL	RES: Not commented on		N
419	40	1	T	2	P	OPTIMAL	I		SUBOPTIMAL - No definite PE. Poor opacification	No venogram
420	55	1	T	2	P	OPTIMAL	N		OPTIMAL	RES: Suboptimal	N	N
421	63	0	AA	2	N	OPTIMAL	N		OPTIMAL	RES: Not commented on		N
422	71	1	N	3	P	OPTIMAL	P	B	OPTIMAL		N	N
423	21	1	G	4	P	OPTIMAL	.		NO STF REPORT	No venogram
424	69	1	P	3	P	OPTIMAL	P	B	OPTIMAL		N	N
425	66	1	D	4	N	OPTIMAL	N		OPTIMAL	RES: poor opacification	I	N
426	69	1	D	4	N	OPTIMAL	N		OPTIMAL	RES: poor opacification	I	N
427	60	1	C	4	N	OPTIMAL	N		OPTIMAL	STF: not commented on	N
428	61	1	C	4	N	OPTIMAL	N		OPTIMAL	RES: not commented on		N
429	69	0	H	4	N	OPTIMAL	N		OPTIMAL		N	N
430	83	0	J	4	N	OPTIMAL	N		OPTIMAL	RES: Not commented on		N
431	75	1	AA	2	N	OPTIMAL	N		OPTIMAL	RES: Not commented on.		N
432	26	1	W	5	N	OPTIMAL	N		OPTIMAL	No venogram
433	72	0	Q	3	N	OPTIMAL	N		OPTIMAL		N	N
434	31	1	T	2	N	OPTIMAL	N		OPTIMAL		N	N
435	54	0	S	3	N	OPTIMAL	N		OPTIMAL		N	N
436	34	0	T	2	P	OPTIMAL	P	R	OPTIMAL	No Venogram
437	72	0	AA	2	N	OPTIMAL	N		OPTIMAL		N	N
438	69	1	AA	2	N	OPTIMAL	N		OPTIMAL	RES: Not commented on.		N
439	38	1	AA	2	P	OPTIMAL	P	B	OPTIMAL	No Venogram
440	77	0	S	3	N	OPTIMAL	N		OPTIMAL		N	N
441	71	0	S	3	N	OPTIMAL	N		OPTIMAL		N	N
442	26	0	S	3	I	SUBOPTIMAL - poor opacification	I		SUBOPTIMAL - poor opacification	No Venogram
443	61	0	AA	2	N	OPTIMAL	N		OPTIMAL	RES: Not commented on		N
444	73	1	R	3	N	OPTIMAL	N		OPTIMAL	STF: Not commented on	N
445	32	0	R	3	N	OPTIMAL	N		OPTIMAL	No Venogram
446	61	0	R	3	N	OPTIMAL	N		OPTIMAL		N	N
447	58	0	R	3	N	OPTIMAL	N		OPTIMAL		N	N
448	65	0	T	2	N	OPTIMAL	N		OPTIMAL		N	N
449	67	1	J	4	N	OPTIMAL	I		SUBOPTIMAL	RES: Not commented on; STF: Common fem veins and proximal fem veins bilaterally		P
450	43	0	R	3	N	OPTIMAL	N		OPTIMAL	No Venogram
451	71	1	T	2	P	OPTIMAL	P	L	OPTIMAL		N	N
452	33	0	J	4	N	OPTIMAL	N		OPTIMAL	No Venogram
453	49	0	P	3	N	OPTIMAL	N		OPTIMAL	No Venogram
454	71	0	P	3	N	OPTIMAL	N		OPTIMAL		N	N
455	77	1	T	2	N	OPTIMAL	N		OPTIMAL		N	N
456	76	1	G	4	N	OPTIMAL	N		OPTIMAL		N	N
457	47	0	S	3	I	SUBOPTIMAL - Poor opacification	I		SUBOPTIMAL - Poor opacification	No Venogram
458	69	1	S	3	I	SUBOPTIMAL - Poor opacification	I		SUBOPTIMAL - Poor opacification		N	N
459	36	0	G	4	I	SUBOPTIMAL: suboptimal opacification	P	R	OPTIMAL	No Venogram
460	70	0	S	3	N	OPTIMAL	N		OPTIMAL		N	N
461	30	0	S	3	I	SUBOPTIMAL - Poor opacification	N		OPTIMAL	No Venogram
462	52	0	AA	2	P	OPTIMAL	P	L	OPTIMAL	RES: Not commented on		N
463	34	0	AA	2	N	OPTIMAL	I		SUBOPTIMAL - Poor opacification	No Venogram
464	48	0	AA	2	N	OPTIMAL	N		OPTIMAL	No Venogram
465	21	0	T	2	N	OPTIMAL	N		OPTIMAL	No Venogram
466	80	0	T	2	I	SUBOPTIMAL - Poor opacification	I		SUBOPTIMAL - Poor opacification	RES: L above knee DVT involving superficial femoral vein; STF: L above knee DVT	P	P
467	78	1	S	3	N	OPTIMAL	N		OPTIMAL		N	N
468	57	0	S	3	P	OPTIMAL	P	B	OPTIMAL	STF: right popliteal vein as well as the right great saphenous vein in the leg	N	P
469	43	0	S	3	N	OPTIMAL	N		OPTIMAL	No Venogram
470	61	1	AA	2	N	OPTIMAL	N		OPTIMAL	RES: Not commented on; STF: Not commented on
471	69	0	AA	2	N	OPTIMAL	N		OPTIMAL	RES: Not commented on.		N
472	51	1	T	2	I	SUBOPTIMAL - Poor opacification	I		SUBOPTIMAL - Poor opacification	RES: Poor opacification; STF: Not commented on	I
473	50	0	T	2	N	OPTIMAL	N		OPTIMAL		N	N
474	37	0	S	3	I	OPTIMAL - Poor opacification	N		OPTIMAL	No Venogram
475	77	0	A	4	N	OPTIMAL	N		OPTIMAL		N	N
476	28	1	H	4	P	OPTIMAL	P	B	OPTIMAL	No Venogram
477	46	1	H	4	N	OPTIMAL	N		OPTIMAL	No Venogram
478	84	1	H	4	N	OPTIMAL	N		OPTIMAL		N	N
479	44	0	S	3	N	OPTIMAL	N		OPTIMAL	No Venogram
480	37	0	A	4	P	SUBOPTIMAL -Suboptimal	P	R	SUBOPTIMAL - Suboptimal	No Venogram
481	37	0	BB	2	P	OPTIMAL	P	R	OPTIMAL	No Venogram
482	44	0	BB	2	N	OPTIMAL	N		OPTIMAL	No Venogram
483	51	0	A	4	I	SUBOPTIMAL - Poor opacification	I		SUBOPTIMAL - Poor opacification	STF: Not commented on	N
484	47	1	N	3	P	OPTIMAL	P	R	OPTIMAL	No Venogram
485	67	1	CC	2	I	OPTIMAL	N		OPTIMAL	RES: Persistent left DVT; STF: left common femoral vein stable DVT	P	P
486	36	0	CC	2	I	OPTIMAL	N		OPTIMAL	No Venogram
487	22	1	BB	2	I	OPTIMAL	N	R	OPTIMAL	No Venogram
488	68	0	N	3	N	OPTIMAL	N		OPTIMAL		N	N
489	69	0	N	3	N	OPTIMAL	N		OPTIMAL		N	N
490	69	1	N	3	N	OPTIMAL	N		OPTIMAL	STF: Not commented on	N
491	39	0	N	3	N	OPTIMAL	N		OPTIMAL	No Venogram
492	51	1	F	4	P	OPTIMAL	P	R	OPTIMAL	RES: Not commented on		N
493	38	1	CC	2	P	OPTIMAL	P	B	OPTIMAL	No Venogram
494	73	1	BB	2	N	OPTIMAL	N		OPTIMAL	RES: Not commented on		N
495	87	0	BB	2	N	OPTIMAL	N		OPTIMAL	RES: Not commented on		N
496	81	0	CC	2	N	OPTIMAL	P	R	OPTIMAL	RES: Questionable filling defect within the left common femoral vein, which coul	I	P
497	76	0	F	4	P	OPTIMAL	P	B	OPTIMAL	RES: Not commented on; STF: left common femoral vein and left common iliac vei		P
498	29	0	F	4	I	SUBOPTIMAL	I		SUBOPTIMAL	No Venogram
499	73	1	S	3	P	OPTIMAL	P	B	OPTIMAL		N	N
500	39	0	G	4	N	OPTIMAL	N		OPTIMAL	No Venogram
501	32	0	BB	2	P	OPTIMAL	P	B	OPTIMAL	RES: Poor opacification; suspected right popliteal filling defect, correlate US;	P	P
502	88	0	G	4	P	OPTIMAL	P	R	OPTIMAL		N	N
503	72	0	G	4	I	OPTIMAL	N		OPTIMAL	RES: Not commented on		N
504	76	1	N	3	N	OPTIMAL	N		OPTIMAL		N	N
505	53	0	S	3	P	OPTIMAL	P	B	OPTIMAL	STF: questionable non-occlusive out right lower above-knee DVT	N	I
506	80	0	N	3	N	OPTIMAL	N		OPTIMAL		N	N
507	76	0	H	4	N	OPTIMAL	N		OPTIMAL		N	N
508	61	0	CC	2	P	OPTIMAL	P	R	OPTIMAL		N	N
509	55	0	S	3	N	OPTIMAL	N		OPTIMAL		N	N
510	20	0	G	4	N	OPTIMAL	N		OPTIMAL	No Venogram
511	70	0	S	3	N	OPTIMAL	N		OPTIMAL		N	N
512	68	1	H	4	N	OPTIMAL	N		OPTIMAL	RES: poor opacification	I	N
513	77	0	CC	2	N	OPTIMAL	N		OPTIMAL	RES: Left common femoral vein filling defect; STF: left superficial femoral vein	P	P
514	76	0	S	3	N	OPTIMAL	N		OPTIMAL		N	N
515	29	1	S	3	N	OPTIMAL	N		OPTIMAL	No Venogram
516	76	0	CC	2	P	OPTIMAL	P	B	OPTIMAL		N	N
517	74	1	S	3	P	OPTIMAL	P	B	OPTIMAL		N	N
518	52	1	B	4	N	OPTIMAL	N		OPTIMAL	No Venogram
519	55	1	P	3	N	OPTIMAL	N		OPTIMAL		N	N
520	68	0	CC	2	P	OPTIMAL	P	L	OPTIMAL		N	N
521	68	0	BB	2	N	SUBOPTIMAL	N		OPTIMAL	RES: Limited due to patient motion artefact. No evidence of DVT.	N	N
522	65	0	N	3	N	OPTIMAL	N		OPTIMAL		N	N
523	33	0	CC	2	N	OPTIMAL	N		OPTIMAL	No Venogram
524	88	1	CC	2	I	OPTIMAL	N		OPTIMAL		N	N
525	53	0	N	3	I	OPTIMAL	N		OPTIMAL	RES: Inadequate venogram phase.	I	N
526	38	1	D	4	P	OPTIMAL	P	B	OPTIMAL	RES: left leg DVT at the level of the popliteal vein; STF: deep venous system	P	P
527	74	0	N	3	N	OPTIMAL	N		OPTIMAL	No Venogram
528	84	0	S	3	N	OPTIMAL	P	R	OPTIMAL		N	N
529	78	1	CC	2	N	OPTIMAL	N		OPTIMAL		N	N
530	62	0	O	3	N	OPTIMAL	N		OPTIMAL		N	N
532	83	0	BB	2	N	OPTIMAL	N		OPTIMAL		N	N
533	39	0	BB	2	N	OPTIMAL	N		OPTIMAL	No Venogram
534	32	0	BB	2	P	OPTIMAL	P	B	OPTIMAL	No Venogram
535	73	1	S	3	N	OPTIMAL	N		OPTIMAL	RES: relative hypodensity of the left femoral vein; STF: partial filling defects	P	P
536	31	0	CC	2	N	OPTIMAL	N		OPTIMAL	No Venogram
537	87	0	N	3	N	OPTIMAL	N		OPTIMAL		N	N
538	74	1	I	4	P	OPTIMAL	P	L	OPTIMAL	RES: Not commented on.		N
539	51	0	A	4	N	OPTIMAL	N		OPTIMAL		N	N
540	40	0	A	4	N	OPTIMAL	N		OPTIMAL	No Venogram
541	64	0	BB	2	N	OPTIMAL	N		OPTIMAL	RES: Not commented on.		N
542	68	0	A	4	N	OPTIMAL	N		OPTIMAL		N	N
543	43	1	D	4	N	OPTIMAL	N		OPTIMAL	No Venogram
544	21	1	E	4	N	OPTIMAL	N		OPTIMAL	No Venogram
545	47	0	BB	2	P	OPTIMAL	P	B	OPTIMAL	RES: Questioning bilateral above the knee venous thrombus extending to the iliac	I	I
546	72	0	CC	2	N	OPTIMAL	N		OPTIMAL		N	N
547	75	0	R	3	N	OPTIMAL	N		OPTIMAL		N	N
548	75	0	BB	2	N	OPTIMAL	I	L	OPTIMAL		N	N
549	95	0	N	3	N	OPTIMAL	N		OPTIMAL	RES: Difficult to assess distal SFV ? artefact vs filling defect	I	N
550	81	1	CC	2	N	OPTIMAL	N		OPTIMAL		N	N
551	44	1	D	4	P	OPTIMAL	P	R	OPTIMAL	RES: Out of phase imaging.	I	N
552	25	1	D	4	I	SUBOPTIMAL (BOLUS TIMING)	I		SUBOPTIMAL (BOLUS TIMING)	No Venogram
553	90	0	E	4	N	OPTIMAL	N		OPTIMAL	RES: Not commented on.		N
554	74	1	F	4	N	OPTIMAL	N		OPTIMAL		N	N
555	60	0	A	4	N	OPTIMAL	N		OPTIMAL		N	N
556	73	0	BB	2	I	SUBOPTIMAL	I		SUBOPTIMAL	No Venogram
557	59	0	G	4	N	OPTIMAL	N		OPTIMAL		N	N
558	80	1	G	4	N	OPTIMAL	N		OPTIMAL		N	N
559	60	1	N	3	P	OPTIMAL	N		OPTIMAL		N	N
560	28	0	A	4	P	OPTIMAL	P	B	OPTIMAL	No Venogram
561	65	0	CC	2	N	OPTIMAL	N		OPTIMAL		N	N
562	58	0	CC	2	N	OPTIMAL	N		OPTIMAL	No Venogram
563	35	0	CC	2	I	SUBOPTIMAL	I		SUBOPTIMAL	No Venogram
564	45	0	CC	2	I		N		OPTIMAL	No Venogram
565	77	1	E	4	N		N		OPTIMAL		N	N
566	55	0	E	4	N		N		OPTIMAL		N	N
567	69	0	E	4	N		N		OPTIMAL	RES: Not commented on; STF: Not commented on
568	34	1	CC	2	N		I		SUBOPTIMAL		N	N
569	27	0	N	3	N		N		OPTIMAL	No Venogram
570	40	0	CC	2	N		N		OPTIMAL	No Venogram
571	74	1	I	4	N		N		OPTIMAL		N	N
572	52	1	CC	2	N		N		OPTIMAL	No Venogram
573	83	0	N	3	N		N		OPTIMAL	RES: Limited assessment. No DVT in visible part. STF: Limited assessment due to	I	I
574	60	0	CC	2	N		N		OPTIMAL		N	N
575	88	1	CC	2	N		N		OPTIMAL	STF: Suboptimal study	N	I
576	57	1	K	4	P		P	B	OPTIMAL	RES: Non diagnostic.	I	N
577	76	0	E	4	N		N		OPTIMAL		N	N
578	64	0	K	4	N		N		OPTIMAL	RES: Not commented on		N
579	57	0	E	4	N		N		OPTIMAL		N	N
580	59	0	K	4	N		I		SUBOPTIMAL		N	N
581	24	0	B	4	P	OPTIMAL	P	R	OPTIMAL	No Venogram
582	52	0	N	3	N	OPTIMAL	N		OPTIMAL	RES: Not commented on		N
583	69	0	CC	2	N	OPTIMAL	N		OPTIMAL		N	N
584	79	1	N	3	N	OPTIMAL	N		OPTIMAL	RES: Study limited.	N	N
585	50	1	S	3	N	OPTIMAL	N		OPTIMAL	STF: Not commented on	N
586	32	1	N	3	N	OPTIMAL	N		OPTIMAL	No Venogram
587	62	1	S	3	P	OPTIMAL	P	L	OPTIMAL	RES: Right common femoral vein DVT. STF: right common femoral vein	P	P
588	78	1	N	3	N	OPTIMAL	N		OPTIMAL		N	N
589	52	0	N	3	I	SUBOPTIMAL (NO CONTRAST)	I		SUBOPTIMAL (NO CONTRAST)	No Venogram
590	65	0	S	3	I	SUBOPTIMAL (BOLUS TIMING)	I		SUBOPTIMAL (BOLUS TIMING)		N	N
591	67	0	N	3	N	OPTIMAL	N		OPTIMAL		N	N
592	51	0	D	4	I	SUBOPTIMAL	I		SUBOPTIMAL		N	N
593	85	0	R	3	N	OPTIMAL	N		OPTIMAL		N	N
594	36	0	S	3	N	OPTIMAL	N		OPTIMAL	No Venogram
595	61	1	N	3	P	OPTIMAL	P	B	OPTIMAL	RES: Extensive left above knee DVT (involving CFV, SFV, profunda v, popliteal v,	P	P
596	48	0	S	3	N	OPTIMAL	N		OPTIMAL		N	N
597	88	1	E	4	N	OPTIMAL	N		OPTIMAL		N	N
598	75	0	E	4	N	OPTIMAL	N		OPTIMAL		N	N
599	47	1	S	3	N	Suboptimal	P	B	OPTIMAL		N	N
600	74	0	R	3	I	OPTIMAL	I	L	OPTIMAL	STF: right external iliac vein	N	P
601	79	0	D	4	N	OPTIMAL	N		OPTIMAL		N	N
602	66	0	N	3	N	OPTIMAL	N		OPTIMAL		N	N
603	72	0	CC	2	N	OPTIMAL	N		OPTIMAL	RES: Filling defect in the distal portion of the right greater saphenous vein	P	N
604	47	1	N	3	I	SUBOPTIMAL	I		SUBOPTIMAL		N	N
605	55	1	CC	2	I	SUBOPTIMAL	I		SUBOPTIMAL		N	N
606	55	1	BB	2	P	OPTIMAL	P	B	OPTIMAL	No Venogram
607	47	1	CC	2	P	OPTIMAL	P	B	OPTIMAL	No Venogram
608	69	0	BB	2	N	OPTIMAL	N		OPTIMAL		N	N
609	70	0	N	3	I	SUBOPTIMAL	I		SUBOPTIMAL		N	N
610	51	0	BB	2	N	OPTIMAL	N		OPTIMAL	RES: Left external iliac DVT; STF: left common femoral vein.	P	P
611	75	0	F	4	N	OPTIMAL	N		OPTIMAL		N	N
612	34	0	S	3	N	OPTIMAL	N		OPTIMAL	No Venogram
613	35	0	BB	2	N	OPTIMAL	I	L	OPTIMAL	No Venogram
614	57	1	E	4	N	OPTIMAL	N		OPTIMAL		N	N
615	60	1	E	4	P	OPTIMAL	P	R	OPTIMAL	RES: Left common femoral vein DVT. STF: filling defect in the left common femo	P	P
616	39	1	S	3	I	SUBOPTIMAL	P	R	OPTIMAL	No Venogram
617	78	1	BB	3	P	OPTIMAL	N		OPTIMAL	RES: Non diagnostic	I	N
618	56	0	BB	3	N	OPTIMAL	N		OPTIMAL		N	N
619		0	CC	3	P	OPTIMAL	P	L	OPTIMAL	RES: left popliteal vein extending up to the left superificial femoral vein; STF	P	P
620	68	0	BB	3	N	OPTIMAL	N		OPTIMAL		N	N
621	86	0	CC	3	N	OPTIMAL	N		OPTIMAL	No Venogram
622	61	0	N	4	N	OPTIMAL	N		OPTIMAL		N	N
623	51	1	A	5	P	OPTIMAL	P	B	OPTIMAL		N	N
624	32	0	BB	3	N	OPTIMAL	N		OPTIMAL	No Venogram
625	92	1	BB	3	N	OPTIMAL	N		OPTIMAL	RES: ? right femoral vein	I	N
626	44	1	N	4	P	OPTIMAL	P	R	OPTIMAL	No Venogram
627	71	1	BB	3	N	OPTIMAL	N		OPTIMAL		N	N
628	65	0	A	5	I	SUBOPTIMAL	I	Very suboptimal	SUBOPTIMAL	No Venogram
629	73	0	BB	3	P	OPTIMAL	P	B	OPTIMAL		N	N
630	49	1	CC	3	I	SUBOPTIMAL	P	B	OPTIMAL	No Venogram
631	40	0	STF		N	OPTIMAL	N		OPTIMAL
632	60	0	N	4	N	OPTIMAL	N		OPTIMAL		N	N
633	22	1	CC	3	N	OPTIMAL	N		OPTIMAL	No Venogram
634	54	0	CC	3	N	OPTIMAL	N		OPTIMAL		N	N
635	74	1	BB	3	N	OPTIMAL	N		OPTIMAL		N	N
636	54	0	S	4	N	OPTIMAL	N		OPTIMAL		N	N
637	85	0	BB	3	I	SUBOPTIMAL	N		OPTIMAL		N	N
638	39	0	S	4	N	OPTIMAL	N		OPTIMAL	No Venogram
639	24	0	G	5	N	OPTIMAL	N		OPTIMAL	No Venogram
640	53	0	BB	3	P	OPTIMAL	P	R	OPTIMAL	RES: Not commented on; STF: Not commented on
641	50	0	BB	3	N	OPTIMAL	N		OPTIMAL	No Venogram
642	72	0	O	4	N	OPTIMAL	N		OPTIMAL		N	N
643	21	0	CC	3	N	OPTIMAL	N		OPTIMAL	No Venogram
644	41	0	G	5	I	SUBOPTIMAL	I		SUBOPTIMAL	No Venogram
645	23	0	G	5	N	OPTIMAL	N		OPTIMAL		N	N
646	82	0	G	5	N	OPTIMAL	N		OPTIMAL	RES: Not commented on.		N
647	30	0	N	4	N	OPTIMAL	N		OPTIMAL	No Venogram
648	85	0	N	4	N	OPTIMAL	N		OPTIMAL		N	N
649	41	1	BB	3	I	SUBOPTIMAL	N		OPTIMAL	No Venogram
650	61	0	BB	3	N	OPTIMAL	N		OPTIMAL		N	N
651	86	0	BB	3	N	OPTIMAL	N		OPTIMAL		N	N
652	76	0	Q	4	P	OPTIMAL	P	R	OPTIMAL		N	N
653	75	0	BB	3	N	OPTIMAL	N		OPTIMAL		N	N
654	68	0	BB	3	P	OPTIMAL	P	R	OPTIMAL	RES: Questioning filing defect in the right popliteal vein versus artefact; STF:	I	P
655	86	0	P	4	N	OPTIMAL	N		OPTIMAL		N	N
656	77	1	P	4	N	OPTIMAL	N		OPTIMAL	No Venogram
657	63	1	K	4	P	OPTIMAL	P	R	OPTIMAL		N	N
658	38	0	DD	2	P	OPTIMAL	N		OPTIMAL	No Venogram
659	93	0	CC	3	N	OPTIMAL	N		OPTIMAL		N	N
660	71	0	DD	2	P	OPTIMAL	P	R	OPTIMAL		N	N
661	23	0	CC	3	P	OPTIMAL	P	B	OPTIMAL	No Venogram
662	46	0	CC	3	N	OPTIMAL	N		OPTIMAL	No Venogram
663	88	0	R	4	N	OPTIMAL	N		OPTIMAL		N	N
664	32	1	I	4	N	OPTIMAL	N		OPTIMAL	No Venogram
665	79	1	R	4	N	OPTIMAL	N		OPTIMAL		N	N
666	33	0	I	4	N	OPTIMAL	N		OPTIMAL	No Venogram
667	70	0	EE	2	N	OPTIMAL	N		OPTIMAL		N	N
668	68	0	CC	3	I	OPTIMAL	I	L	SUBOPTIMAL		N	N
669	78	0	CC	3	P	OPTIMAL	P	R	OPTIMAL		N	N
670	70	0	EE	2	N	OPTIMAL	P	L	OPTIMAL	RES: Not commented on		N
671	60	1	BB	3	N	OPTIMAL	N		OPTIMAL		N	N
672	51	0	EE	2	N	OPTIMAL	N		OPTIMAL		N	N
673	78	0	EE	2	P	OPTIMAL	P	R	OPTIMAL	RES: Questionable filling defects seen in the right superficial femoral vein and	I	N
674	38	1	Q	4	N	OPTIMAL	N		OPTIMAL	No Venogram
675	69	0	DD	2	N	OPTIMAL	N		OPTIMAL		N	N
676	74	1	Q	4	N	OPTIMAL	N		OPTIMAL	STF: Not commented on	N
677	27	0	BB	3	I	SUBOPTIMAL	I		SUBOPTIMAL	No Venogram
678	37	1	BB	3	N	OPTIMAL	N		OPTIMAL	No Venogram
679	42	0	EE	2	I	OPTIMAL	N		OPTIMAL	No Venogram
680	68	0	DD	2	N	OPTIMAL	N		OPTIMAL		N	N
681	79	1	BB	3	N	OPTIMAL	N		OPTIMAL		N	N
682	88	0	Q	4	N	OPTIMAL	N		OPTIMAL		N	N
683	58	1	BB	3	N	OPTIMAL	N		OPTIMAL	RES:Not commented on		N
684	40	0	BB	3	N	OPTIMAL	N		OPTIMAL	No Venogram
685	44	0	EE	2	N	OPTIMAL	N		OPTIMAL	No Venogram
686	37	0	CC	3	I	SUBOPTIMAL	I		SUBOPTIMAL	No Venogram
687	64	1	DD	2	P	OPTIMAL	P	B	OPTIMAL		N	N
688	40	0	EE	2	I	SUBOPTIMAL	I		SUBOPTIMAL	No Venogram
689	43	0	K	4	N	OPTIMAL	N		OPTIMAL	No Venogram
690	60	0	CC	3	N	OPTIMAL	N		OPTIMAL		N	N
691	68	1	DD	2	P	OPTIMAL	P	R	OPTIMAL	No Venogram
692	50	1	E	5	I	SUBOPTIMALPoor opacification.	I		SUBOPTIMAL Poor opacification.		N	N
693	38	0	BB	3	N	OPTIMAL	N		OPTIMAL	No Venogram
694	60	1	E	5	N	OPTIMAL	N		OPTIMAL		N	N
695	35	1	DD	2	I	OPTIMAL	N		OPTIMAL	No Venogram
696	24	1	EE	2	I	SUBOPTIMALPoor opacification.	I		SUBOPTIMAL Poor opacification.	No Venogram
697	53	1	K	4	I	OPTIMAL	I	L	OPTIMAL		N	N
